# Supplementary material for: Combination of Sample Preservation Approaches and DNA Extraction Methods for Long‐Read Sequencing of Nudibranchs' Genomes
Source: Ecol Evol. 2025 Apr 15;15(4):e71262. doi: 10.1002/ece3.71262 (PMC11997370; doi:10.1002/ece3.71262)
Supplement: Supplementary file 5 — Tables S1–S3. [file ECE3-15-e71262-s004.xlsx]

## Sheet: Table S1 - qPCR plate plan
Table S1: qPCR pipetting plan
	Plate 1	1	2	3	4	5	6	7	8	9	10	11	12
	A	BKL.E.1	BKL.E.3	CTAB.E.2	CTAB.N.1	CTAB.N.3	CTAB.D.2	NEB.E.1	NEB.E.3	PacBio.E.2	PacBio.N.1	PacBio.N.3	PacBio.D.2
	B	BKL.E.1	BKL.E.3	CTAB.E.2	CTAB.N.1	CTAB.N.3	CTAB.D.2	NEB.E.1	NEB.E.3	PacBio.E.2	PacBio.N.1	PacBio.N.3	PacBio.D.2
	C	BKL.E.1	BKL.E.3	CTAB.E.2	CTAB.N.1	CTAB.N.3	CTAB.D.2	NEB.E.1	NEB.E.3	PacBio.E.2	PacBio.N.1	PacBio.N.3	PacBio.D.2
	D	BKL.E.2	CTAB.E.1	CTAB.E.3	CTAB.N.2	CTAB.D.1	CTAB.D.3	NEB.E.2	PacBio.E.1	PacBio.E.3	PacBio.N.2	PacBio.D.1	PacBio.D.3
	E	BKL.E.2	CTAB.E.1	CTAB.E.3	CTAB.N.2	CTAB.D.1	CTAB.D.3	NEB.E.2	PacBio.E.1	PacBio.E.3	PacBio.N.2	PacBio.D.1	PacBio.D.3
	F	BKL.E.2	CTAB.E.1	CTAB.E.3	CTAB.N.2	CTAB.D.1	CTAB.D.3	NEB.E.2	PacBio.E.1	PacBio.E.3	PacBio.N.2	PacBio.D.1	PacBio.D.3
	G	1	1	1	0.1	0.1	0.1	0.01	0.01	0.01	0.001	0.001	0.001
	H	0.0001	0.0001	0.0001	0	0	0
	Plate 2	1	2	3	4	5	6	7	8	9	10	11	12
	A	Qiagen.E.1	Qiagen.E.3	Qiagen.U.2	Qiagen.N.1	Qiagen.N.3	Qiagen.D.2	Promega.E.1	Promega.E.3	Promega.U.2	Promega.N.1	Promega.N.3	Promega.D.2
	B	Qiagen.E.1	Qiagen.E.3	Qiagen.U.2	Qiagen.N.1	Qiagen.N.3	Qiagen.D.2	Promega.E.1	Promega.E.3	Promega.U.2	Promega.N.1	Promega.N.3	Promega.D.2
	C	Qiagen.E.1	Qiagen.E.3	Qiagen.U.2	Qiagen.N.1	Qiagen.N.3	Qiagen.D.2	Promega.E.1	Promega.E.3	Promega.U.2	Promega.N.1	Promega.N.3	Promega.D.2
	D	Qiagen.E.2	Qiagen.U.1	Qiagen.U.3	Qiagen.N.2	Qiagen.D.1	Qiagen.D.3	Promega.E.2	Promega.U.1	Promega.U.3	Promega.N.2	Promega.D.1	Promega.D.3
	E	Qiagen.E.2	Qiagen.U.1	Qiagen.U.3	Qiagen.N.2	Qiagen.D.1	Qiagen.D.3	Promega.E.2	Promega.U.1	Promega.U.3	Promega.N.2	Promega.D.1	Promega.D.3
	F	Qiagen.E.2	Qiagen.U.1	Qiagen.U.3	Qiagen.N.2	Qiagen.D.1	Qiagen.D.3	Promega.E.2	Promega.U.1	Promega.U.3	Promega.N.2	Promega.D.1	Promega.D.3
	G	1	1	1	0.1	0.1	0.1	0.01	0.01	0.01	0.001	0.001	0.001
	H	0.0001	0.0001	0.0001	0	0	0

## Sheet: Table S2 - DNA extractions resu
Table S2: DNA extraction results from the initial round of extraction and optimized DNA extractions
	Initial DNA Extraction											Optimized DNA Extraction
		Fragment Analyzer data				QUBIT data		Ratio of nanodrop/qubit concentrations	Nanodrop data				Fragment Analyzer data				QUBIT data
	SAMPLE ID	Fragment size (bp) of the peak with highest DNA concentration (PHC)	DNA concentration (ng/ul) of the peak with highest DNA concentration	Total DNA concentration (ng/ul) of the sample	Proportion (%) of the total DNA concentration formed by the PHC	Concentration (ng/ul) of the sample	Total concentration (ng) of the sample		A260/280	A260/230		SAMPLE ID	Fragment size (bp) of the peak with highest DNA concentration (PHC)	DNA concentration (ng/ul) of the peak with highest DNA concentration	Total DNA concentration (ng/ul) of the sample	Proportion (%) of the total DNA concentration formed by the PHC	Concentration (ng/ul) of the sample	Total concentration (ng) of the sample
	NEB.E.1	8474	12.2726	21.3458	0.574942	11.8	1180	3.97856	1.83	1.51		NEB.E.1	0	0	0.0134	0	1.52	152
	NEB.E.2	26433	2.0159	4.0631	0.496148	11	1100	4.26791	1.67	0.8		NEB.E.2	64426	0.1553	0.2031	0.764648	0.294	29.4
	NEB.E.3	13889	4.1154	6.5601	0.627338	12	1200	3.91225	1.62	1.39		NEB.E.3	66147	0.0841	0.1337	0.62902	0.226	22.6
	NEB.U.1	69426	0.0589	0.1015	0.580296	0.154	15.4	5.12987	-0.75	-0.03
	NEB.U.2	0	0	0.0143	0	0.04	4	23.5	1.13	-0.04
	NEB.U.3	71519	0.0426	0.0468	0.910256	0.158	15.8	1.70886	3.45	-0.03
	NEB.N.1	0	0	0.053	0	0.05	5	7.8	1.27	-0.06
	NEB.N.2	0	0	0.0287	0	0.06	6	5.83333	-0.76	-0.02
	NEB.N.3	0	0	0.0688	0	0.074	7.4	15.5405	0.91	-0.04
	NEB.D.1	0	0	0.0524	0	0.09	9	14.5556	0.022	0.02
	NEB.D.2	0	0	0.0584	0	0.0047	0.47	263.83	-0.46	-0.02
	NEB.D.3	0	0	0.0543	0	0.00916	0.916	77.5109	-0.34	-0.02
	PacBio.E.1	18723	4.3681	5.8592	0.745511	20.6	1545	6.85078	1.73	1.44
	PacBio.E.2	7632	32.8937	52.504	0.626499	45.6	3420	3.09487	1.85	1.58
	PacBio.E.3	32282	2.3592	2.9508	0.799512	36.6	2745	3.8559	1.84	1.5
	PacBio.U.1	0	0	0.0197	0	0	0	-	0.52	0.04
	PacBio.U.2	0	0	0.0072	0	0	0	-	1.85	0.1
	PacBio.U.3	0	0	0.0099	0	0	0	-	0.41	-0.09
	PacBio.N.1	10160	9.6157	11.7089	0.82123	9.92	744	3.92046	1.72	1.17
	PacBio.N.2	34941	1.4584	1.5567	0.936854	68.6	5145	0.566924	1.65	1.36
	PacBio.N.3	27231	2.8079	3.2053	0.876018	37.4	2805	1.03987	1.8	1.6
	PacBio.D.1	0	0	0.0672	0	0.118	8.85	6.61017	0.25	0.15
	PacBio.D.2	50594	0.0511	0.2711	0.188491	1.75	131.25	0.497143	0.22	0.06
	PacBio.D.3	0	0	0.1354	0	0.464	34.8	2.58621	0.54	0.15
	Qiagen.E.1	26965	1.9858	2.3412	0.848198	37.8	3780	0.56164	1.83	0.77
	Qiagen.E.2	18723	1.2523	2.1446	0.583932	24	2400	0.5425	1.6	0.88
	Qiagen.E.3	33877	1.8183	1.9698	0.923089	33.2	3320	0.433735	1.9	1.36
	Qiagen.U.1	34941	1.2859	2.2501	0.571486	17.7	1770	1.02316	1.74	0.53
	Qiagen.U.2	39726	0.8754	1.6482	0.531125	34.4	3440	0.985174	2	0.73
	Qiagen.U.3	37600	0.5632	1.6953	0.332213	18.6	1860	0.791935	1.78	0.65
	Qiagen.N.1	4579	2.4297	2.7978	0.868432	118	11800	0.449153	1.8	0.73
	Qiagen.N.2	4237	2.332	2.777	0.839755	85.6	8560	0.514953	1.88	0.85
	Qiagen.N.3	4343	1.8182	2.2765	0.798682	44.2	4420	0.438462	1.55	1.57
	Qiagen.D.1	4343	0.2035	0.6034	0.337256	1.43	143	1.38462	0.55	1.94
	Qiagen.D.2	3290	0.4978	0.8261	0.60259	1.76	176	1.11932	0.63	0.87
	Qiagen.D.3	5290	0.8288	1.8428	0.44975	4.72	472	1.08051	0.66	0.8
	CTAB.E.1	8150	0.5582	2.1418	0.260622	7.24	217.2	1.73481	1.89	0.98
	CTAB.E.2	107	0.1479	0.7049	0.209817	0.96	28.8	7.9375	1.47	0.74
	CTAB.E.3	100	0.1252	0.3591	0.348649	0.372	11.16	18.6022	1.43	0.69
	CTAB.U.1	0	0	0.0187	0	0.6	18	10.1167	1.04	0.91
	CTAB.U.2	0	0	0.0046	0	0.07	2.1	89.4286	1.31	0.86
	CTAB.U.3	0	0	0.0085	0	0.05	1.5	148	1.48	1.2
	CTAB.N.1	9582	7.0715	8.4422	0.837637	79.8	2394	2.53823	1.97	1.94
	CTAB.N.2	10464	5.6524	7.263	0.778246	81.8	2454	2.47617	1.94	1.89
	CTAB.N.3	9105	5.5422	7.1802	0.771873	68	2040	2.97869	1.97	1.86
	CTAB.D.1	28463	2.2678	4.7211	0.480354	24.6	738	2.30691	1.99	1.63
	CTAB.D.2	25646	3.5476	5.0489	0.702648	12.7	381	2.09528	1.97	1.25
	CTAB.D.3	21889	2.1523	4.852	0.44359	25.2	756	2.30952	2.13	1.6
	Promega.E.1	14074	4.2545	4.9327	0.862509	73.8	7380	0.9429	1.76	0.81		Promega.E.1	38584	1.5642	1.9554	0.799939	1.46	146
	Promega.E.2	15627	4.6228	5.3446	0.864948	52.4	5240	1.32798	1.36	0.49		Promega.E.2	43140	0.9287	1.9195	0.483824	7.26	726
	Promega.E.3	20010	3.4747	4.0309	0.862016	58.6	5860	1.18747	1.74	0.69		Promega.E.3	46892	0.7152	0.8893	0.804228	14.1	1410
	Promega.U.1	2882	0.3694	1.6989	0.217435	0.818	81.8	12.3594	1.61	0.26
	Promega.U.2	2868	0.6292	1.9334	0.325437	1.37	137	5.82482	1.39	0.27
	Promega.U.3	74	0.252	1.3281	0.189745	0.83	83	14.494	1.56	0.37
	Promega.N.1	12500	5.4515	5.7795	0.943248	28.8	2880	1.93792	1.91	1.33		Promega.N.1	44212	0.5422	0.7939	0.682958	10.8	1080
	Promega.N.2	13426	4.2692	4.3335	0.985162	14.9	1490	3.74577	1.9	1.44		Promega.N.2	57109	0.2398	0.3190	0.751724	99.2	9920
	Promega.N.3	9702	5.9177	6.3271	0.935294	20.8	2080	2.68327	1.9	1.45		Promega.N.3	45820	0.7192	0.7803	0.921697	26.4	2640
	Promega.D.1	4719	0.5296	2.3614	0.224274	0.852	85.2	20.0235	1.75	0.5
	Promega.D.2	79	1.3546	2.6153	0.517952	1.34	134	16.1791	1.7	0.55
	Promega.D.3	5344	2.0767	4.6713	0.444566	3.16	316	7.58861	2.02	0.79
	BKL.E.1	9403	0.3942	0.5076	0.776596	too low	0	-	0.33	0.22
	BKL.E.2	103	0.0106	0.239	0.0443515	too low	0	-	0.27	0.29
	BKL.E.3	0	0	0.507	0	too low	0	-	0.27	0.35
	BKL.U.1	0	0	0.002	0	too low	0	-	0.61	0.45
	BKL.U.2	0	0	0.0057	0	too low	0	-	0.76	0.39
	BKL.U.3	0	0	0.0056	0	too low	0	-	0.59	0.24
	BKL.N.1	0	0	0.0035	0	too low	0	-	0.28	0.33
	BKL.N.2	0	0	0.0031	0	too low	0	-	0.47	0.29
	BKL.N.3	0	0	0.0126	0	too low	0	-	0.5	0.28
	BKL.D.1	0	0	0.0034	0	too low	0	-	0.33	0.07
	BKL.D.2	0	0	0.0049	0	too low	0	-	0.42	0.22
	BKL.D.3	0	0	0.0061	0	too low	0	-	0.46	0.26

## Sheet: Table S3 - qPCR results summary
Table S3: Summary of the results of the qPCR assays
	Plate 1					Plate 2
	Well	Cq (∆R)	QPCR	QPCR summary (average result of replicates)		Well	Cq (∆R)	QPCR	QPCR summary (average result of replicates)
	BKL.E.1	24.91	CORRECTLY AMPLIFIED SAMPLE	CORRECTLY AMPLIFIED SAMPLE		Qiagen.E.1	26.7	MODERATELY AMPLIFIED SAMPLE	MODERATELY AMPLIFIED SAMPLE
	BKL.E.1	24.73	CORRECTLY AMPLIFIED SAMPLE			Qiagen.E.1	26.55	MODERATELY AMPLIFIED SAMPLE
	BKL.E.1	24.67	CORRECTLY AMPLIFIED SAMPLE			Qiagen.E.1	26.01	MODERATELY AMPLIFIED SAMPLE
	BKL.E.2	25.21	CORRECTLY AMPLIFIED SAMPLE	CORRECTLY AMPLIFIED SAMPLE		Qiagen.E.2	27.37	MODERATELY AMPLIFIED SAMPLE	MODERATELY AMPLIFIED SAMPLE
	BKL.E.2	25.21	CORRECTLY AMPLIFIED SAMPLE			Qiagen.E.2	27.18	MODERATELY AMPLIFIED SAMPLE
	BKL.E.2	25.42	MODERATELY AMPLIFIED SAMPLE			Qiagen.E.2	27.79	DEGRADED SAMPLE
	BKL.E.3	25.07	CORRECTLY AMPLIFIED SAMPLE	CORRECTLY AMPLIFIED SAMPLE		Qiagen.E.3	25.22	MODERATELY AMPLIFIED SAMPLE	MODERATELY AMPLIFIED SAMPLE
	BKL.E.3	24.82	CORRECTLY AMPLIFIED SAMPLE			Qiagen.E.3	No Cq	DEVIATED CURVE
	BKL.E.3	24.77	CORRECTLY AMPLIFIED SAMPLE			Qiagen.E.3	24.47	MODERATELY AMPLIFIED SAMPLE
	CTAB.E.1	24.26	CORRECTLY AMPLIFIED SAMPLE	CORRECTLY AMPLIFIED SAMPLE		Qiagen.U.1	24.89	DEVIATED CURVE	DEVIATED CURVE
	CTAB.E.1	24.28	CORRECTLY AMPLIFIED SAMPLE			Qiagen.U.1	23.86	DEVIATED CURVE
	CTAB.E.1	24.57	CORRECTLY AMPLIFIED SAMPLE			Qiagen.U.1	23.63	DEVIATED CURVE
	CTAB.E.2	23.77	CORRECTLY AMPLIFIED SAMPLE	CORRECTLY AMPLIFIED SAMPLE		Qiagen.U.2	24.95	DEVIATED CURVE	DEVIATED CURVE
	CTAB.E.2	23.54	CORRECTLY AMPLIFIED SAMPLE			Qiagen.U.2	23.24	DEVIATED CURVE
	CTAB.E.2	23.44	CORRECTLY AMPLIFIED SAMPLE			Qiagen.U.2	23.48	DEVIATED CURVE
	CTAB.E.3	24.48	CORRECTLY AMPLIFIED SAMPLE	CORRECTLY AMPLIFIED SAMPLE		Qiagen.U.3	26.26	DEVIATED CURVE	DEVIATED CURVE
	CTAB.E.3	24.58	CORRECTLY AMPLIFIED SAMPLE			Qiagen.U.3	26.94	DEVIATED CURVE
	CTAB.E.3	25.18	CORRECTLY AMPLIFIED SAMPLE			Qiagen.U.3	27.57	DEVIATED CURVE
	CTAB.N.1	25.31	CORRECTLY AMPLIFIED SAMPLE	CORRECTLY AMPLIFIED SAMPLE		Qiagen.N.1	27.8	DEGRADED SAMPLE	Too variable
	CTAB.N.1	23.8	CORRECTLY AMPLIFIED SAMPLE			Qiagen.N.1	23.23	CORRECTLY AMPLIFIED SAMPLE
	CTAB.N.1	24.94	CORRECTLY AMPLIFIED SAMPLE			Qiagen.N.1	27.13	MODERATELY AMPLIFIED SAMPLE
	CTAB.N.2	24.24	CORRECTLY AMPLIFIED SAMPLE	CORRECTLY AMPLIFIED SAMPLE		Qiagen.N.2	No Cq	DEGRADED SAMPLE	DEGRADED SAMPLE
	CTAB.N.2	24.27	CORRECTLY AMPLIFIED SAMPLE			Qiagen.N.2	No Cq	DEGRADED SAMPLE
	CTAB.N.2	24.3	CORRECTLY AMPLIFIED SAMPLE			Qiagen.N.2	28.21	DEGRADED SAMPLE
	CTAB.N.3	24.88	CORRECTLY AMPLIFIED SAMPLE	CORRECTLY AMPLIFIED SAMPLE		Qiagen.N.3	27.74	DEGRADED SAMPLE	MODERATELY AMPLIFIED SAMPLE
	CTAB.N.3	24.76	CORRECTLY AMPLIFIED SAMPLE			Qiagen.N.3	27.99	MODERATELY AMPLIFIED SAMPLE
	CTAB.N.3	24.6	CORRECTLY AMPLIFIED SAMPLE			Qiagen.N.3	26.66	MODERATELY AMPLIFIED SAMPLE
	CTAB.D.1	25.79	CORRECTLY AMPLIFIED SAMPLE	CORRECTLY AMPLIFIED SAMPLE		Qiagen.D.1	26.75	MODERATELY AMPLIFIED SAMPLE	MODERATELY AMPLIFIED SAMPLE
	CTAB.D.1	25.89	CORRECTLY AMPLIFIED SAMPLE			Qiagen.D.1	26.46	MODERATELY AMPLIFIED SAMPLE
	CTAB.D.1	25.9	MODERATELY AMPLIFIED SAMPLE			Qiagen.D.1	26.38	MODERATELY AMPLIFIED SAMPLE
	CTAB.D.2	25.45	CORRECTLY AMPLIFIED SAMPLE	CORRECTLY AMPLIFIED SAMPLE		Qiagen.D.2	25.41	MODERATELY AMPLIFIED SAMPLE	MODERATELY AMPLIFIED SAMPLE
	CTAB.D.2	25	CORRECTLY AMPLIFIED SAMPLE			Qiagen.D.2	25.51	MODERATELY AMPLIFIED SAMPLE
	CTAB.D.2	24.99	MODERATELY AMPLIFIED SAMPLE			Qiagen.D.2	25.64	MODERATELY AMPLIFIED SAMPLE
	CTAB.D.3	25.28	CORRECTLY AMPLIFIED SAMPLE	CORRECTLY AMPLIFIED SAMPLE		Qiagen.D.3	26.18	MODERATELY AMPLIFIED SAMPLE	MODERATELY AMPLIFIED SAMPLE
	CTAB.D.3	25.44	CORRECTLY AMPLIFIED SAMPLE			Qiagen.D.3	25.82	MODERATELY AMPLIFIED SAMPLE
	CTAB.D.3	25.15	MODERATELY AMPLIFIED SAMPLE			Qiagen.D.3	26.13	MODERATELY AMPLIFIED SAMPLE
	NEB.E.1	22.95	CORRECTLY AMPLIFIED SAMPLE	CORRECTLY AMPLIFIED SAMPLE		Promega.E.1	24.19	CORRECTLY AMPLIFIED SAMPLE	CORRECTLY AMPLIFIED SAMPLE
	NEB.E.1	22.6	CORRECTLY AMPLIFIED SAMPLE			Promega.E.1	23.89	CORRECTLY AMPLIFIED SAMPLE
	NEB.E.1	22.54	CORRECTLY AMPLIFIED SAMPLE			Promega.E.1	23.76	CORRECTLY AMPLIFIED SAMPLE
	NEB.E.2	24.97	CORRECTLY AMPLIFIED SAMPLE	CORRECTLY AMPLIFIED SAMPLE		Promega.E.2	23.89	CORRECTLY AMPLIFIED SAMPLE	CORRECTLY AMPLIFIED SAMPLE
	NEB.E.2	24.82	CORRECTLY AMPLIFIED SAMPLE			Promega.E.2	23.96	CORRECTLY AMPLIFIED SAMPLE
	NEB.E.2	24.95	CORRECTLY AMPLIFIED SAMPLE			Promega.E.2	23.3	CORRECTLY AMPLIFIED SAMPLE
	NEB.E.3	23.84	CORRECTLY AMPLIFIED SAMPLE	CORRECTLY AMPLIFIED SAMPLE		Promega.E.3	24.33	CORRECTLY AMPLIFIED SAMPLE	CORRECTLY AMPLIFIED SAMPLE
	NEB.E.3	23.43	CORRECTLY AMPLIFIED SAMPLE			Promega.E.3	24.41	CORRECTLY AMPLIFIED SAMPLE
	NEB.E.3	23.55	CORRECTLY AMPLIFIED SAMPLE			Promega.E.3	25.78	CORRECTLY AMPLIFIED SAMPLE
	PacBio.E.1	23.24	CORRECTLY AMPLIFIED SAMPLE	CORRECTLY AMPLIFIED SAMPLE		Promega.U.1	20.15	DEVIATED CURVE	DEVIATED CURVE
	PacBio.E.1	23.36	CORRECTLY AMPLIFIED SAMPLE			Promega.U.1	19.86	DEVIATED CURVE
	PacBio.E.1	23.05	CORRECTLY AMPLIFIED SAMPLE			Promega.U.1	19.87	DEVIATED CURVE
	PacBio.E.2	22.56	CORRECTLY AMPLIFIED SAMPLE	CORRECTLY AMPLIFIED SAMPLE		Promega.U.2	21.08	DEVIATED CURVE	DEVIATED CURVE
	PacBio.E.2	22.31	CORRECTLY AMPLIFIED SAMPLE			Promega.U.2	20.91	DEVIATED CURVE
	PacBio.E.2	22.3	CORRECTLY AMPLIFIED SAMPLE			Promega.U.2	20.84	DEVIATED CURVE
	PacBio.E.3	24.26	CORRECTLY AMPLIFIED SAMPLE	CORRECTLY AMPLIFIED SAMPLE		Promega.U.3	20.88	DEVIATED CURVE	DEVIATED CURVE
	PacBio.E.3	24.72	CORRECTLY AMPLIFIED SAMPLE			Promega.U.3	20.12	DEVIATED CURVE
	PacBio.E.3	24.07	CORRECTLY AMPLIFIED SAMPLE			Promega.U.3	20.41	DEVIATED CURVE
	PacBio.N.1	25.49	CORRECTLY AMPLIFIED SAMPLE	CORRECTLY AMPLIFIED SAMPLE		Promega.N.1	24.21	CORRECTLY AMPLIFIED SAMPLE	CORRECTLY AMPLIFIED SAMPLE
	PacBio.N.1	25.13	CORRECTLY AMPLIFIED SAMPLE			Promega.N.1	24.01	CORRECTLY AMPLIFIED SAMPLE
	PacBio.N.1	25.38	CORRECTLY AMPLIFIED SAMPLE			Promega.N.1	23.98	CORRECTLY AMPLIFIED SAMPLE
	PacBio.N.2	28.02	MODERATELY AMPLIFIED SAMPLE	MODERATELY AMPLIFIED SAMPLE		Promega.N.2	24.12	CORRECTLY AMPLIFIED SAMPLE	CORRECTLY AMPLIFIED SAMPLE
	PacBio.N.2	28.33	MODERATELY AMPLIFIED SAMPLE			Promega.N.2	24.11	CORRECTLY AMPLIFIED SAMPLE
	PacBio.N.2	28.7	MODERATELY AMPLIFIED SAMPLE			Promega.N.2	24.24	CORRECTLY AMPLIFIED SAMPLE
	PacBio.N.3	23.66	CORRECTLY AMPLIFIED SAMPLE	CORRECTLY AMPLIFIED SAMPLE		Promega.N.3	24.18	CORRECTLY AMPLIFIED SAMPLE	CORRECTLY AMPLIFIED SAMPLE
	PacBio.N.3	23.32	CORRECTLY AMPLIFIED SAMPLE			Promega.N.3	23.99	CORRECTLY AMPLIFIED SAMPLE
	PacBio.N.3	23.47	CORRECTLY AMPLIFIED SAMPLE			Promega.N.3	23.91	CORRECTLY AMPLIFIED SAMPLE
	PacBio.D.1	28.76	DEVIATED CURVE	DEVIATED CURVE		Promega.D.1	21	CORRECTLY AMPLIFIED SAMPLE	CORRECTLY AMPLIFIED SAMPLE
	PacBio.D.1	28.97	DEVIATED CURVE			Promega.D.1	20.99	CORRECTLY AMPLIFIED SAMPLE
	PacBio.D.1	28.85	DEVIATED CURVE			Promega.D.1	21.03	CORRECTLY AMPLIFIED SAMPLE
	PacBio.D.2	29.06	DEGRADED SAMPLE	DEGRADED SAMPLE		Promega.D.2	21.22	CORRECTLY AMPLIFIED SAMPLE	CORRECTLY AMPLIFIED SAMPLE
	PacBio.D.2	29.33	DEGRADED SAMPLE			Promega.D.2	21	CORRECTLY AMPLIFIED SAMPLE
	PacBio.D.2	29.01	DEGRADED SAMPLE			Promega.D.2	21.03	CORRECTLY AMPLIFIED SAMPLE
	PacBio.D.3	28.27	DEVIATED CURVE	MODERATELY AMPLIFIED SAMPLE		Promega.D.3	23.16	CORRECTLY AMPLIFIED SAMPLE	CORRECTLY AMPLIFIED SAMPLE
	PacBio.D.3	27.26	MODERATELY AMPLIFIED SAMPLE			Promega.D.3	23.05	DEGRADED SAMPLE
	PacBio.D.3	28.08	MODERATELY AMPLIFIED SAMPLE			Promega.D.3	23.35	CORRECTLY AMPLIFIED SAMPLE
